# Supplementary material for: Nematicidal and Insecticidal Compounds from the Laurel Forest Endophytic Fungus Phyllosticta sp
Source: Molecules. 2024 Sep 26;29(19):4568. doi: 10.3390/molecules29194568 (PMC11477566; doi:10.3390/molecules29194568)
Supplement: Supplementary file 1 [file molecules-29-04568-s001.zip]

Archive with 1 entries (1 files):
- molecules-3156205-supplementary.pdf
